# Supplementary material for: Transcriptomic Profiling of Meat Quality Traits of Skeletal Muscles of the Chinese Indigenous Huai Pig and Duroc Pig
Source: Genes (Basel). 2023 Jul 28;14(8):1548. doi: 10.3390/genes14081548 (PMC10454112; doi:10.3390/genes14081548)
Supplement: Supplementary file 1 [file genes-14-01548-s001.zip]

Archive with 3 entries (3 files):
- Supplemental Table 2 Significant GO enrichment of the differentially expressed genes.xlsx
- Supplemental Table 3 Significant KEGG terms of the differentially expressed genes.xlsx
- Table S1. Primers used in qPCR for twenty-one genes..pdf
