# Supplementary material for: Transcriptomic Profiling of Meat Quality Traits of Skeletal Muscles of the Chinese Indigenous Huai Pig and Duroc Pig
Source: Genes (Basel). 2023 Jul 28;14(8):1548. doi: 10.3390/genes14081548 (PMC10454112; doi:10.3390/genes14081548)
Supplement: Supplementary file 1 [file genes-14-01548-s001.zip › Supplemental Table 2 Significant GO enrichment of the differentially expressed genes.xlsx]

## Sheet: HB VS DLB
Table 2 Significant GO terms of DEGs in HB VS DLB.
GO_ID	GO_term	TYPE	diff_gene_in_this_GO	UP_GENE	DOWN_GENE	all_diff_gene_in_all_GO	all_gene_in_this_GO	all_gene_in_all_GO	gene_UP_list	gene_DOWN_list	rich_factor	Pvalue	Qvalue
GO:0042641	actomyosin	cellular_component	4	1	3	165	42	19309	ENSSSCG00000003465(FBLIM1),	ENSSSCG00000004803(ACTC1),ENSSSCG00000010850(ENAH),ENSSSCG00000017987(MYH10),	11.1452	9.96061e-05	0.239852
GO:0031072	heat shock protein binding	molecular_function	4	0	4	165	43	19309	-	ENSSSCG00000013396(ARNTL),ENSSSCG00000001549(-),ENSSSCG00000011000(DNAJA1),ENSSSCG00000021914(-),	10.886	0.00011041	0.0886225
GO:0003707	steroid hormone receptor activity	molecular_function	4	3	1	165	56	19309	ENSSSCG00000017481(NR1D1),ENSSSCG00000027017(NR1D2),ENSSSCG00000024987(NR3C2),	ENSSSCG00000005385(NR4A3),	8.35887	0.00035018	0.140539
GO:0001046	core promoter sequence-specific DNA binding	molecular_function	5	2	3	165	71	19309	ENSSSCG00000017481(NR1D1),ENSSSCG00000027017(NR1D2),	ENSSSCG00000009592(NFIL3),ENSSSCG00000005385(NR4A3),ENSSSCG00000011106(CREM),	8.24114	0.00010486	0.126252
GO:0018208	peptidyl-proline modification	biological_process	4	0	4	165	59	19309	-	ENSSSCG00000001549(-),ENSSSCG00000010292(P4HA1),ENSSSCG00000020915(P4HA2),ENSSSCG00000021914(-),	7.93385	0.000439469	0.117582
GO:0007623	circadian rhythm	biological_process	6	3	3	165	112	19309	ENSSSCG00000003148(-),ENSSSCG00000027017(NR1D2),ENSSSCG00000017481(NR1D1),	ENSSSCG00000009592(NFIL3),ENSSSCG00000011106(CREM),ENSSSCG00000028137(-),	6.26916	0.0001535	0.0924067
GO:0030017	sarcomere	cellular_component	5	1	4	165	96	19309	ENSSSCG00000000571(ABCC9),	ENSSSCG00000006745(CASQ2),ENSSSCG00000010461(ANKRD1),ENSSSCG00000004803(ACTC1),ENSSSCG00000023031(TNNT2),	6.09501	0.00049755	0.11981
GO:0071222	cellular response to lipopolysaccharide	biological_process	4	2	2	165	82	19309	ENSSSCG00000000641(KLRK1),ENSSSCG00000017481(NR1D1),	ENSSSCG00000008977(CXCL10),ENSSSCG00000010461(ANKRD1),	5.7085	0.0018139	0.12133
GO:0008201	heparin binding	molecular_function	4	1	3	165	82	19309	ENSSSCG00000007379(WISP2),	ENSSSCG00000008977(CXCL10),ENSSSCG00000004789(THBS1),ENSSSCG00000013916(COMP),	5.7085	0.0018139	0.12133
GO:0071219	cellular response to molecule of bacterial origin	biological_process	4	2	2	165	88	19309	ENSSSCG00000017481(NR1D1),ENSSSCG00000000641(KLRK1),	ENSSSCG00000008977(CXCL10),ENSSSCG00000010461(ANKRD1),	5.31928	0.00244702	0.140296
GO:0001047	core promoter binding	molecular_function	5	2	3	165	112	19309	ENSSSCG00000017481(NR1D1),ENSSSCG00000027017(NR1D2),	ENSSSCG00000005385(NR4A3),ENSSSCG00000011106(CREM),ENSSSCG00000009592(NFIL3),	5.2243	0.00108568	0.14524
GO:0005539	glycosaminoglycan binding	molecular_function	5	1	4	165	112	19309	ENSSSCG00000007379(WISP2),	ENSSSCG00000013916(COMP),ENSSSCG00000004789(THBS1),ENSSSCG00000008977(CXCL10),ENSSSCG00000029886(LYVE1),	5.2243	0.00108568	0.14524
GO:0009612	response to mechanical stimulus	biological_process	4	2	2	165	90	19309	ENSSSCG00000014255(SLC12A2),ENSSSCG00000010426(PCDH15),	ENSSSCG00000015476(CHI3L1),ENSSSCG00000010461(ANKRD1),	5.20108	0.00269042	0.143967
GO:0006665	sphingolipid metabolic process	biological_process	4	1	3	165	91	19309	ENSSSCG00000007072(SPTLC3),	ENSSSCG00000023735(-),ENSSSCG00000011106(CREM),ENSSSCG00000004233(SMPDL3A),	5.14392	0.00281859	0.141399
GO:0030016	myofibril	cellular_component	5	1	4	165	115	19309	ENSSSCG00000000571(ABCC9),	ENSSSCG00000004803(ACTC1),ENSSSCG00000010461(ANKRD1),ENSSSCG00000006745(CASQ2),ENSSSCG00000023031(TNNT2),	5.08801	0.00123941	0.129761
GO:0031032	actomyosin structure organization	biological_process	4	0	4	165	97	19309	-	ENSSSCG00000006745(CASQ2),ENSSSCG00000004803(ACTC1),ENSSSCG00000017987(MYH10),ENSSSCG00000023031(TNNT2),	4.82574	0.00368412	0.173948
GO:0043292	contractile fiber	cellular_component	5	1	4	165	122	19309	ENSSSCG00000000571(ABCC9),	ENSSSCG00000006745(CASQ2),ENSSSCG00000010461(ANKRD1),ENSSSCG00000004803(ACTC1),ENSSSCG00000023031(TNNT2),	4.79608	0.00166368	0.125192
GO:0060047	heart contraction	biological_process	5	2	3	165	124	19309	ENSSSCG00000002823(GNAO1),ENSSSCG00000017296(ACE),	ENSSSCG00000006745(CASQ2),ENSSSCG00000004803(ACTC1),ENSSSCG00000023031(TNNT2),	4.71872	0.00180332	0.124069
GO:0043401	steroid hormone mediated signaling pathway	biological_process	5	3	2	165	133	19309	ENSSSCG00000027017(NR1D2),ENSSSCG00000017481(NR1D1),ENSSSCG00000024987(NR3C2),	ENSSSCG00000011000(DNAJA1),ENSSSCG00000005385(NR4A3),	4.39941	0.00254658	0.139367
GO:0048511	rhythmic process	biological_process	6	3	3	165	161	19309	ENSSSCG00000027017(NR1D2),ENSSSCG00000017481(NR1D1),ENSSSCG00000003148(-),	ENSSSCG00000009592(NFIL3),ENSSSCG00000011106(CREM),ENSSSCG00000028137(-),	4.36115	0.00126463	0.126884
GO:0043209	myelin sheath	cellular_component	5	3	2	165	135	19309	ENSSSCG00000002823(GNAO1),ENSSSCG00000012536(PLP1),ENSSSCG00000006352(MPZ),	ENSSSCG00000002274(HSPA2),ENSSSCG00000000190(TUBA1B),	4.33423	0.00273953	0.143408
GO:0071804	cellular potassium ion transport	biological_process	6	4	2	165	162	19309	ENSSSCG00000006542(KCNN3),ENSSSCG00000002811(CNGB1),ENSSSCG00000014255(SLC12A2),ENSSSCG00000000571(ABCC9),	ENSSSCG00000020953(ATP1A4),ENSSSCG00000006745(CASQ2),	4.33423	0.0013097	0.121298
GO:0071805	potassium ion transmembrane transport	biological_process	6	4	2	165	162	19309	ENSSSCG00000000571(ABCC9),ENSSSCG00000014255(SLC12A2),ENSSSCG00000002811(CNGB1),ENSSSCG00000006542(KCNN3),	ENSSSCG00000006745(CASQ2),ENSSSCG00000020953(ATP1A4),	4.33423	0.0013097	0.121298
GO:0051607	defense response to virus	biological_process	7	2	5	165	190	19309	ENSSSCG00000008217(CD8A),ENSSSCG00000000571(ABCC9),	ENSSSCG00000030548(HERC5),ENSSSCG00000008977(CXCL10),ENSSSCG00000008648(RSAD2),ENSSSCG00000012077(MX1),ENSSSCG00000010452(IFIT3),	4.31142	0.00065029	0.142354
GO:0048871	multicellular organismal homeostasis	biological_process	7	4	3	165	195	19309	ENSSSCG00000027017(NR1D2),ENSSSCG00000017481(NR1D1),ENSSSCG00000002811(CNGB1),ENSSSCG00000011640(TF),	ENSSSCG00000005385(NR4A3),ENSSSCG00000010992(-),ENSSSCG00000010479(RBP4),	4.20087	0.000767762	0.154064
GO:0002443	leukocyte mediated immunity	biological_process	6	3	3	165	171	19309	ENSSSCG00000000641(KLRK1),ENSSSCG00000008217(CD8A),ENSSSCG00000017296(ACE),	ENSSSCG00000005385(NR4A3),ENSSSCG00000008648(RSAD2),ENSSSCG00000003079(PVR),	4.10611	0.00177524	0.125729
GO:0019216	regulation of lipid metabolic process	biological_process	6	4	2	165	174	19309	ENSSSCG00000010026(PIK3IP1),ENSSSCG00000017481(NR1D1),ENSSSCG00000027017(NR1D2),ENSSSCG00000025447(MID1IP1),	ENSSSCG00000005385(NR4A3),ENSSSCG00000028137(-),	4.03532	0.00195643	0.123976
GO:0034599	cellular response to oxidative stress	biological_process	4	1	3	165	117	19309	ENSSSCG00000023609(TP53INP1),	ENSSSCG00000005385(NR4A3),ENSSSCG00000004789(THBS1),ENSSSCG00000009334(HSPH1),	4.00083	0.00798364	0.270769
GO:0045089	positive regulation of innate immune response	biological_process	4	2	2	165	118	19309	ENSSSCG00000000641(KLRK1),ENSSSCG00000017481(NR1D1),	ENSSSCG00000003079(PVR),ENSSSCG00000008648(RSAD2),	3.96692	0.00826469	0.272622
GO:0015079	potassium ion transmembrane transporter activity	molecular_function	5	4	1	165	150	19309	ENSSSCG00000002811(CNGB1),ENSSSCG00000006542(KCNN3),ENSSSCG00000000571(ABCC9),ENSSSCG00000014255(SLC12A2),	ENSSSCG00000020953(ATP1A4),	3.90081	0.0045637	0.199807

## Sheet: HY VS DLY
Table 2 Significant GO terms of DEGs in HY VS DLY.
GO_ID	GO_term	TYPE	diff_gene_in_this_GO	UP_GENE	DOWN_GENE	all_diff_gene_in_all_GO	all_gene_in_this_GO	all_gene_in_all_GO	gene_UP_list	gene_DOWN_list	rich_factor	Pvalue	Qvalue
GO:0071357	cellular response to type I interferon	biological_process	4	0	4	103	21	19309	-	ENSSSCG00000012077(MX1),ENSSSCG00000010453(IFIT1),ENSSSCG00000010451(IFIT2),ENSSSCG00000010452(IFIT3),	35.7078	5.0419e-07	0.000875778
GO:0034340	response to type I interferon	biological_process	4	0	4	103	22	19309	-	ENSSSCG00000012077(MX1),ENSSSCG00000010452(IFIT3),ENSSSCG00000010451(IFIT2),ENSSSCG00000010453(IFIT1),	34.0847	6.1605e-07	0.00053504
GO:0001046	core promoter sequence-specific DNA binding	molecular_function	5	1	4	103	71	19309	ENSSSCG00000017481(NR1D1),	ENSSSCG00000000164(CRY1),ENSSSCG00000013397(-),ENSSSCG00000009592(NFIL3),ENSSSCG00000005385(NR4A3),	13.2018	7.66432e-06	0.00332823
GO:0001078	transcriptional repressor activity, RNA polymerase II core promoter proximal region sequence-specific binding	molecular_function	4	2	2	103	74	19309	ENSSSCG00000017481(NR1D1),ENSSSCG00000028552(BHLHE41),	ENSSSCG00000015595(ATF3),ENSSSCG00000009592(NFIL3),	10.1333	0.000136782	0.0169707
GO:0007623	circadian rhythm	biological_process	6	3	3	103	112	19309	ENSSSCG00000003148(-),ENSSSCG00000028552(BHLHE41),ENSSSCG00000017481(NR1D1),	ENSSSCG00000013397(-),ENSSSCG00000000164(CRY1),ENSSSCG00000009592(NFIL3),	10.0428	7.89457e-06	0.00274257
GO:0001047	core promoter binding	molecular_function	5	1	4	103	112	19309	ENSSSCG00000017481(NR1D1),	ENSSSCG00000005385(NR4A3),ENSSSCG00000009592(NFIL3),ENSSSCG00000013397(-),ENSSSCG00000000164(CRY1),	8.36902	8.85103e-05	0.0139766
GO:0001227	transcriptional repressor activity, RNA polymerase II transcription regulatory region sequence-specific binding	molecular_function	4	2	2	103	125	19309	ENSSSCG00000028552(BHLHE41),ENSSSCG00000017481(NR1D1),	ENSSSCG00000015595(ATF3),ENSSSCG00000009592(NFIL3),	5.99891	0.00138995	0.0710099
GO:0051924	regulation of calcium ion transport	biological_process	4	2	2	103	125	19309	ENSSSCG00000003569(SLC9A1),ENSSSCG00000001804(HOMER2),	ENSSSCG00000008977(CXCL10),ENSSSCG00000002274(HSPA2),	5.99891	0.00138995	0.0710099
GO:0043401	steroid hormone mediated signaling pathway	biological_process	4	1	3	103	133	19309	ENSSSCG00000017481(NR1D1),	ENSSSCG00000013397(-),ENSSSCG00000000164(CRY1),ENSSSCG00000005385(NR4A3),	5.63808	0.00181772	0.083089
GO:0045444	fat cell differentiation	biological_process	4	2	2	103	139	19309	ENSSSCG00000012142(AP1S2),ENSSSCG00000017481(NR1D1),	ENSSSCG00000013397(-),ENSSSCG00000005385(NR4A3),	5.39471	0.0021976	0.0954307
GO:0001664	G-protein coupled receptor binding	molecular_function	5	2	3	103	176	19309	ENSSSCG00000001804(HOMER2),ENSSSCG00000002823(GNAO1),	ENSSSCG00000017920(CXCL16),ENSSSCG00000014156(ARRDC3),ENSSSCG00000008977(CXCL10),	5.32574	0.000935839	0.0560535
GO:0006457	protein folding	biological_process	4	1	3	103	152	19309	ENSSSCG00000003871(-),	ENSSSCG00000001549(-),ENSSSCG00000009334(HSPH1),ENSSSCG00000002274(HSPA2),	4.93332	0.00321851	0.136355
GO:0030522	intracellular receptor signaling pathway	biological_process	4	0	4	103	156	19309	-	ENSSSCG00000013397(-),ENSSSCG00000000164(CRY1),ENSSSCG00000001573(PIM1),ENSSSCG00000005385(NR4A3),	4.80682	0.00359293	0.148593
GO:0009755	hormone-mediated signaling pathway	biological_process	4	1	3	103	161	19309	ENSSSCG00000017481(NR1D1),	ENSSSCG00000005385(NR4A3),ENSSSCG00000013397(-),ENSSSCG00000000164(CRY1),	4.65754	0.00410461	0.162039
GO:0006898	receptor-mediated endocytosis	biological_process	4	1	3	103	162	19309	ENSSSCG00000026009(-),	ENSSSCG00000017920(CXCL16),ENSSSCG00000006678(FCGR1A),ENSSSCG00000000647(OLR1),	4.62879	0.004213	0.162622
GO:0000982	transcription factor activity, RNA polymerase II core promoter proximal region sequence-specific binding	molecular_function	6	2	4	103	243	19309	ENSSSCG00000028552(BHLHE41),ENSSSCG00000017481(NR1D1),	ENSSSCG00000009592(NFIL3),ENSSSCG00000005385(NR4A3),ENSSSCG00000015595(ATF3),ENSSSCG00000013397(-),	4.62879	0.000859702	0.0533322
GO:0046879	hormone secretion	biological_process	4	1	3	103	168	19309	ENSSSCG00000017481(NR1D1),	ENSSSCG00000013397(-),ENSSSCG00000006045(RIMS2),ENSSSCG00000000164(CRY1),	4.46348	0.00490761	0.177594
GO:0071407	cellular response to organic cyclic compound	biological_process	7	2	5	103	295	19309	ENSSSCG00000017481(NR1D1),ENSSSCG00000003569(SLC9A1),	ENSSSCG00000010453(IFIT1),ENSSSCG00000001573(PIM1),ENSSSCG00000005385(NR4A3),ENSSSCG00000000164(CRY1),ENSSSCG00000013397(-),	4.44835	0.000506679	0.0419096
GO:0060537	muscle tissue development	biological_process	6	2	4	103	254	19309	ENSSSCG00000003569(SLC9A1),ENSSSCG00000017500(TCAP),	ENSSSCG00000015595(ATF3),ENSSSCG00000004127(PLAGL1),ENSSSCG00000013397(-),ENSSSCG00000011046(ITGA8),	4.42833	0.00110927	0.0602125
GO:0071396	cellular response to lipid	biological_process	7	1	6	103	303	19309	ENSSSCG00000017481(NR1D1),	ENSSSCG00000001573(PIM1),ENSSSCG00000008977(CXCL10),ENSSSCG00000000164(CRY1),ENSSSCG00000013397(-),ENSSSCG00000005385(NR4A3),ENSSSCG00000017920(CXCL16),	4.3309	0.000602873	0.04553
GO:0019216	regulation of lipid metabolic process	biological_process	4	2	2	103	174	19309	ENSSSCG00000010026(PIK3IP1),ENSSSCG00000017481(NR1D1),	ENSSSCG00000005385(NR4A3),ENSSSCG00000003909(-),	4.30956	0.00568177	0.193514
GO:0071383	cellular response to steroid hormone stimulus	biological_process	4	1	3	103	176	19309	ENSSSCG00000017481(NR1D1),	ENSSSCG00000000164(CRY1),ENSSSCG00000013397(-),ENSSSCG00000005385(NR4A3),	4.26059	0.00595837	0.191661
GO:0098542	defense response to other organism	biological_process	7	0	7	103	315	19309	-	ENSSSCG00000012077(MX1),ENSSSCG00000008648(RSAD2),ENSSSCG00000010452(IFIT3),ENSSSCG00000010451(IFIT2),ENSSSCG00000006678(FCGR1A),ENSSSCG00000008977(CXCL10),ENSSSCG00000010453(IFIT1),	4.16591	0.000774657	0.051753
GO:0051146	striated muscle cell differentiation	biological_process	4	3	1	103	180	19309	ENSSSCG00000028552(BHLHE41),ENSSSCG00000017500(TCAP),ENSSSCG00000003569(SLC9A1),	ENSSSCG00000008977(CXCL10),	4.16591	0.00654049	0.199313
GO:0045087	innate immune response	biological_process	7	1	6	103	325	19309	ENSSSCG00000017481(NR1D1),	ENSSSCG00000010453(IFIT1),ENSSSCG00000010451(IFIT2),ENSSSCG00000010452(IFIT3),ENSSSCG00000017920(CXCL16),ENSSSCG00000008648(RSAD2),ENSSSCG00000012077(MX1),	4.03773	0.000946455	0.0547997
GO:0061061	muscle structure development	biological_process	8	3	5	103	387	19309	ENSSSCG00000028552(BHLHE41),ENSSSCG00000017500(TCAP),ENSSSCG00000003569(SLC9A1),	ENSSSCG00000008977(CXCL10),ENSSSCG00000015595(ATF3),ENSSSCG00000004127(PLAGL1),ENSSSCG00000011046(ITGA8),ENSSSCG00000013397(-),	3.87527	0.000641824	0.046452
GO:0014706	striated muscle tissue development	biological_process	5	2	3	103	242	19309	ENSSSCG00000003569(SLC9A1),ENSSSCG00000017500(TCAP),	ENSSSCG00000015595(ATF3),ENSSSCG00000013397(-),ENSSSCG00000004127(PLAGL1),	3.87326	0.00456417	0.16868
GO:0002764	immune response-regulating signaling pathway	biological_process	4	1	3	103	194	19309	ENSSSCG00000017481(NR1D1),	ENSSSCG00000006678(FCGR1A),ENSSSCG00000008648(RSAD2),ENSSSCG00000005385(NR4A3),	3.86528	0.00890112	0.249375
GO:0048871	multicellular organismal homeostasis	biological_process	4	2	2	103	195	19309	ENSSSCG00000001804(HOMER2),ENSSSCG00000017481(NR1D1),	ENSSSCG00000014156(ARRDC3),ENSSSCG00000005385(NR4A3),	3.84546	0.00909007	0.250626

## Sheet: HT  VS DLT
Table 2 Significant GO terms of DEGs in HT VS DLT.
GO_ID	GO_term	TYPE	diff_gene_in_this_GO	UP_GENE	DOWN_GENE	all_diff_gene_in_all_GO	all_gene_in_this_GO	all_gene_in_all_GO	gene_UP_list	gene_DOWN_list	rich_factor	Pvalue	Qvalue
GO:0030239	myofibril assembly	biological_process	4	3	1	80	37	19309	ENSSSCG00000016605(LMOD2),ENSSSCG00000013354(CSRP3),ENSSSCG00000004803(ACTC1),	ENSSSCG00000023031(TNNT2),	26.0932	1.7915e-06	0.00254213
GO:0050905	neuromuscular process	biological_process	4	2	2	80	83	19309	ENSSSCG00000012142(AP1S2),ENSSSCG00000009649(NEFL),	ENSSSCG00000015981(HOXD10),ENSSSCG00000013377(USH1C),	11.6319	7.04819e-05	0.0250035
GO:0030017	sarcomere	cellular_component	4	3	1	80	96	19309	ENSSSCG00000004803(ACTC1),ENSSSCG00000016605(LMOD2),ENSSSCG00000013354(CSRP3),	ENSSSCG00000023031(TNNT2),	10.0568	0.000136321	0.038688
GO:0031032	actomyosin structure organization	biological_process	4	3	1	80	97	19309	ENSSSCG00000004803(ACTC1),ENSSSCG00000016605(LMOD2),ENSSSCG00000013354(CSRP3),	ENSSSCG00000023031(TNNT2),	9.95309	0.00014286	0.0337864
GO:0060047	heart contraction	biological_process	5	4	1	80	124	19309	ENSSSCG00000002823(GNAO1),ENSSSCG00000004803(ACTC1),ENSSSCG00000014362(HBEGF),ENSSSCG00000013354(CSRP3),	ENSSSCG00000023031(TNNT2),	9.73236	3.80042e-05	0.017976
GO:0008016	regulation of heart contraction	biological_process	4	3	1	80	101	19309	ENSSSCG00000014362(HBEGF),ENSSSCG00000013354(CSRP3),ENSSSCG00000002823(GNAO1),	ENSSSCG00000023031(TNNT2),	9.55891	0.000171463	0.034758
GO:0055002	striated muscle cell development	biological_process	4	3	1	80	102	19309	ENSSSCG00000016605(LMOD2),ENSSSCG00000004803(ACTC1),ENSSSCG00000013354(CSRP3),	ENSSSCG00000023031(TNNT2),	9.4652	0.000179256	0.0317956
GO:0055001	muscle cell development	biological_process	4	3	1	80	115	19309	ENSSSCG00000004803(ACTC1),ENSSSCG00000016605(LMOD2),ENSSSCG00000013354(CSRP3),	ENSSSCG00000023031(TNNT2),	8.39522	0.000307431	0.0484716
GO:0030016	myofibril	cellular_component	4	3	1	80	115	19309	ENSSSCG00000016605(LMOD2),ENSSSCG00000004803(ACTC1),ENSSSCG00000013354(CSRP3),	ENSSSCG00000023031(TNNT2),	8.39522	0.000307431	0.0484716
GO:0051146	striated muscle cell differentiation	biological_process	6	4	2	80	180	19309	ENSSSCG00000022784(PLEKHO1),ENSSSCG00000013354(CSRP3),ENSSSCG00000016605(LMOD2),ENSSSCG00000004803(ACTC1),	ENSSSCG00000008977(CXCL10),ENSSSCG00000023031(TNNT2),	8.04542	3.0176e-05	0.0214099
GO:0043292	contractile fiber	cellular_component	4	3	1	80	122	19309	ENSSSCG00000016605(LMOD2),ENSSSCG00000004803(ACTC1),ENSSSCG00000013354(CSRP3),	ENSSSCG00000023031(TNNT2),	7.91352	0.000400462	0.0473546
GO:0006936	muscle contraction	biological_process	4	2	2	80	160	19309	ENSSSCG00000016605(LMOD2),ENSSSCG00000013354(CSRP3),	ENSSSCG00000002294(ARG2),ENSSSCG00000023031(TNNT2),	6.03406	0.00132737	0.117721
GO:0019058	viral life cycle	biological_process	4	1	3	80	161	19309	ENSSSCG00000021572(-),	ENSSSCG00000023088(-),ENSSSCG00000011727(PTX3),ENSSSCG00000021965(-),	5.99658	0.00136397	0.113851
GO:0016032	viral process	biological_process	4	1	3	80	173	19309	ENSSSCG00000021572(-),	ENSSSCG00000011727(PTX3),ENSSSCG00000021965(-),ENSSSCG00000023088(-),	5.58064	0.00186432	0.125975
GO:0042692	muscle cell differentiation	biological_process	6	4	2	80	264	19309	ENSSSCG00000004803(ACTC1),ENSSSCG00000022784(PLEKHO1),ENSSSCG00000016605(LMOD2),ENSSSCG00000013354(CSRP3),	ENSSSCG00000023031(TNNT2),ENSSSCG00000008977(CXCL10),	5.48551	0.000311055	0.0401261
GO:0003012	muscle system process	biological_process	4	2	2	80	194	19309	ENSSSCG00000013354(CSRP3),ENSSSCG00000016605(LMOD2),	ENSSSCG00000023031(TNNT2),ENSSSCG00000002294(ARG2),	4.97655	0.00305137	0.188256
GO:0008015	blood circulation	biological_process	5	4	1	80	250	19309	ENSSSCG00000002823(GNAO1),ENSSSCG00000013354(CSRP3),ENSSSCG00000004803(ACTC1),ENSSSCG00000014362(HBEGF),	ENSSSCG00000023031(TNNT2),	4.82725	0.00151286	0.119263
GO:0045087	innate immune response	biological_process	6	5	1	80	325	19309	ENSSSCG00000029990(DEFB1),ENSSSCG00000022307(RAB7B),ENSSSCG00000002525(TRAF3),ENSSSCG00000017481(NR1D1),ENSSSCG00000027575(RELB),	ENSSSCG00000011727(PTX3),	4.45592	0.00105259	0.0995747
GO:0061061	muscle structure development	biological_process	7	4	3	80	387	19309	ENSSSCG00000013354(CSRP3),ENSSSCG00000016605(LMOD2),ENSSSCG00000022784(PLEKHO1),ENSSSCG00000004803(ACTC1),	ENSSSCG00000008977(CXCL10),ENSSSCG00000015981(HOXD10),ENSSSCG00000023031(TNNT2),	4.36573	0.00056229	0.0613762
GO:0030036	actin cytoskeleton organization	biological_process	7	5	2	80	421	19309	ENSSSCG00000004803(ACTC1),ENSSSCG00000007314(EPB41L1),ENSSSCG00000016605(LMOD2),ENSSSCG00000013354(CSRP3),ENSSSCG00000023659(ARHGEF17),	ENSSSCG00000013377(USH1C),ENSSSCG00000023031(TNNT2),	4.01315	0.000968715	0.0981862
GO:0014706	striated muscle tissue development	biological_process	4	2	2	80	242	19309	ENSSSCG00000004803(ACTC1),ENSSSCG00000013354(CSRP3),	ENSSSCG00000015981(HOXD10),ENSSSCG00000023031(TNNT2),	3.98946	0.00772459	0.377972
GO:0071396	cellular response to lipid	biological_process	5	1	4	80	303	19309	ENSSSCG00000017481(NR1D1),	ENSSSCG00000015515(BRINP2),ENSSSCG00000008977(CXCL10),ENSSSCG00000000164(CRY1),ENSSSCG00000006328(RXRG),	3.98288	0.00393378	0.232585
GO:0036477	somatodendritic compartment	cellular_component	4	4	0	80	244	19309	ENSSSCG00000000292(ZNF385A),ENSSSCG00000017181(CYGB),ENSSSCG00000002823(GNAO1),ENSSSCG00000017481(NR1D1),	-	3.95676	0.00799128	0.377988
GO:0060537	muscle tissue development	biological_process	4	2	2	80	254	19309	ENSSSCG00000004803(ACTC1),ENSSSCG00000013354(CSRP3),	ENSSSCG00000015981(HOXD10),ENSSSCG00000023031(TNNT2),	3.80098	0.00942414	0.431382
GO:0030029	actin filament-based process	biological_process	7	5	2	80	460	19309	ENSSSCG00000004803(ACTC1),ENSSSCG00000007314(EPB41L1),ENSSSCG00000016605(LMOD2),ENSSSCG00000023659(ARHGEF17),ENSSSCG00000013354(CSRP3),	ENSSSCG00000013377(USH1C),ENSSSCG00000023031(TNNT2),	3.67291	0.00169864	0.120518
GO:0043005	neuron projection	cellular_component	6	5	1	80	429	19309	ENSSSCG00000017181(CYGB),ENSSSCG00000002823(GNAO1),ENSSSCG00000009649(NEFL),ENSSSCG00000017481(NR1D1),ENSSSCG00000000292(ZNF385A),	ENSSSCG00000024428(CHRNA9),	3.3757	0.00498839	0.272251
GO:0008092	cytoskeletal protein binding	molecular_function	8	5	3	80	604	19309	ENSSSCG00000013354(CSRP3),ENSSSCG00000016605(LMOD2),ENSSSCG00000004803(ACTC1),ENSSSCG00000002525(TRAF3),ENSSSCG00000007314(EPB41L1),	ENSSSCG00000023031(TNNT2),ENSSSCG00000013377(USH1C),ENSSSCG00000027964(-),	3.19685	0.00239415	0.154423
GO:0005198	structural molecule activity	molecular_function	7	4	3	80	536	19309	ENSSSCG00000013354(CSRP3),ENSSSCG00000007314(EPB41L1),ENSSSCG00000009649(NEFL),ENSSSCG00000021572(-),	ENSSSCG00000021965(-),ENSSSCG00000023088(-),ENSSSCG00000023031(TNNT2),	3.15212	0.00435058	0.246939
GO:0042995	cell projection	cellular_component	11	8	3	80	952	19309	ENSSSCG00000007314(EPB41L1),ENSSSCG00000009649(NEFL),ENSSSCG00000002823(GNAO1),ENSSSCG00000017181(CYGB),ENSSSCG00000004803(ACTC1),ENSSSCG00000000292(ZNF385A),ENSSSCG00000017481(NR1D1),ENSSSCG00000022784(PLEKHO1),	ENSSSCG00000024428(CHRNA9),ENSSSCG00000006025(PKHD1L1),ENSSSCG00000013377(USH1C),	2.78885	0.00169246	0.1264
GO:0006955	immune response	biological_process	9	7	2	80	825	19309	ENSSSCG00000027575(RELB),ENSSSCG00000002525(TRAF3),ENSSSCG00000006450(CD1E),ENSSSCG00000022307(RAB7B),ENSSSCG00000017481(NR1D1),ENSSSCG00000029449(PRG4),ENSSSCG00000029990(DEFB1),	ENSSSCG00000008977(CXCL10),ENSSSCG00000011727(PTX3),	2.63305	0.00580497	0.305083
