# Supplementary material for: Transcriptomic Profiling of Meat Quality Traits of Skeletal Muscles of the Chinese Indigenous Huai Pig and Duroc Pig
Source: Genes (Basel). 2023 Jul 28;14(8):1548. doi: 10.3390/genes14081548 (PMC10454112; doi:10.3390/genes14081548)
Supplement: Supplementary file 1 [file genes-14-01548-s001.zip › Supplemental Table 3 Significant KEGG terms of the differentially expressed genes.xlsx]

## Sheet: HB  VS DLB
Table 3 HB vs. DLB KEGG
pathway_ID	PATHWAY_DES	diff_gene_in_this_pathway	UP_GENES	DOWN_GENES	diff_gene_in_all_pathway	all_gene_in_this_pathway	all_gene_in_all_pathway	gene_UP_list	gene_DOWN_list	rich_factor	Pvalue	Qvalue
ssc05144	Malaria	4	2	2	55	43	5158	ENSSSCG00000000641(KLRK1),ENSSSCG00000007978(HBQ1),	ENSSSCG00000004789(THBS1),ENSSSCG00000013916(COMP),	8.72389	0.000289082	0.03151
ssc00260	Glycine, serine and threonine metabolism	2	2	0	55	31	5158	ENSSSCG00000012347(ALAS2),ENSSSCG00000017384(AOC2),	-	6.05044	0.0102997	0.224533
ssc04978	Mineral absorption	2	1	1	55	33	5158	ENSSSCG00000011640(TF),	ENSSSCG00000020953(ATP1A4),	5.68375	0.0122181	0.221963
ssc05410	Hypertrophic cardiomyopathy (HCM)	3	1	2	55	55	5158	ENSSSCG00000017296(ACE),	ENSSSCG00000023031(TNNT2),ENSSSCG00000004803(ACTC1),	5.11537	0.00710896	0.387439
ssc00330	Arginine and proline metabolism	2	0	2	55	37	5158	-	ENSSSCG00000020915(P4HA2),ENSSSCG00000010292(P4HA1),	5.06929	0.0166552	0.259345
ssc04260	Cardiac muscle contraction	3	0	3	55	58	5158	-	ENSSSCG00000023031(TNNT2),ENSSSCG00000020953(ATP1A4),ENSSSCG00000004803(ACTC1),	4.85078	0.00855711	0.233181
ssc04970	Salivary secretion	2	1	1	55	42	5158	ENSSSCG00000014255(SLC12A2),	ENSSSCG00000020953(ATP1A4),	4.4658	0.0233672	0.231548
ssc04261	Adrenergic signaling in cardiomyocytes	4	0	4	55	91	5158	-	ENSSSCG00000023031(TNNT2),ENSSSCG00000020953(ATP1A4),ENSSSCG00000011106(CREM),ENSSSCG00000004803(ACTC1),	4.12228	0.00775767	0.281862
ssc04612	Antigen processing and presentation	2	1	1	55	47	5158	ENSSSCG00000008217(CD8A),	ENSSSCG00000002274(HSPA2),	3.99072	0.031415	0.244589
ssc04512	ECM-receptor interaction	2	0	2	55	48	5158	-	ENSSSCG00000004789(THBS1),ENSSSCG00000013916(COMP),	3.90758	0.0331874	0.241162
ssc04919	Thyroid hormone signaling pathway	3	2	1	55	78	5158	ENSSSCG00000009464(-),ENSSSCG00000009465(-),	ENSSSCG00000020953(ATP1A4),	3.60699	0.0234023	0.212571
ssc04931	Insulin resistance	3	2	1	55	79	5158	ENSSSCG00000009464(-),ENSSSCG00000009465(-),	ENSSSCG00000000577(GYS2),	3.56133	0.0244076	0.204649
ssc05414	Dilated cardiomyopathy	2	0	2	55	53	5158	-	ENSSSCG00000023031(TNNT2),ENSSSCG00000004803(ACTC1),	3.53894	0.0428693	0.292047
ssc04972	Pancreatic secretion	2	1	1	55	55	5158	ENSSSCG00000014255(SLC12A2),	ENSSSCG00000020953(ATP1A4),	3.41025	0.0471253	0.302156
ssc04141	Protein processing in endoplasmic reticulum	4	0	4	55	113	5158	-	ENSSSCG00000009334(HSPH1),ENSSSCG00000024306(UBE2D2),ENSSSCG00000011000(DNAJA1),ENSSSCG00000002274(HSPA2),	3.31971	0.0186288	0.253817
ssc04145	Phagosome	4	0	4	55	115	5158	-	ENSSSCG00000004789(THBS1),ENSSSCG00000000190(TUBA1B),ENSSSCG00000013916(COMP),ENSSSCG00000006979(MSR1),	3.26198	0.0199606	0.241745
ssc05164	Influenza A	4	0	4	55	117	5158	-	ENSSSCG00000008977(CXCL10),ENSSSCG00000012077(MX1),ENSSSCG00000008648(RSAD2),ENSSSCG00000002274(HSPA2),	3.20622	0.0213557	0.232777
ssc04514	Cell adhesion molecules (CAMs)	3	2	1	55	97	5158	ENSSSCG00000006352(MPZ),ENSSSCG00000008217(CD8A),	ENSSSCG00000003079(PVR),	2.90047	0.0473137	0.286511

## Sheet: HY  VS  DLY
Table 3 HY vs. DLY KEGG
pathway_ID	PATHWAY_DES	diff_gene_in_this_pathway	UP_GENES	DOWN_GENES	diff_gene_in_all_pathway	all_gene_in_this_pathway	all_gene_in_all_pathway	gene_UP_list	gene_DOWN_list	rich_factor	Pvalue	Qvalue
ssc04710	Circadian rhythm	2	1	1	35	18	5158	ENSSSCG00000028552(BHLHE41),	ENSSSCG00000000164(CRY1),	16.3746	0.000647773	0.0434008
ssc00250	Alanine, aspartate and glutamate metabolism	2	0	2	35	30	5158	-	ENSSSCG00000024752(ALDH4A1),ENSSSCG00000007909(ABAT),	9.82476	0.00280411	0.0751501
ssc05221	Acute myeloid leukemia	2	0	2	35	37	5158	-	ENSSSCG00000001573(PIM1),ENSSSCG00000003909(-),	7.96602	0.00505948	0.112995
ssc04213	Longevity regulating pathway - multiple species	2	0	2	35	39	5158	-	ENSSSCG00000003909(-),ENSSSCG00000002274(HSPA2),	7.55751	0.00585961	0.11217
ssc05164	Influenza A	6	0	6	35	117	5158	-	ENSSSCG00000008977(CXCL10),ENSSSCG00000030408(DDX58),ENSSSCG00000012077(MX1),ENSSSCG00000003909(-),ENSSSCG00000008648(RSAD2),ENSSSCG00000002274(HSPA2),	7.55751	7.2037e-05	0.00965295
ssc04915	Estrogen signaling pathway	3	0	3	35	61	5158	-	ENSSSCG00000001549(-),ENSSSCG00000003909(-),ENSSSCG00000002274(HSPA2),	7.24778	0.00221474	0.0741939
ssc05162	Measles	4	0	4	35	92	5158	-	ENSSSCG00000030408(DDX58),ENSSSCG00000012077(MX1),ENSSSCG00000003909(-),ENSSSCG00000002274(HSPA2),	6.40745	0.00130458	0.0582711
ssc03320	PPAR signaling pathway	2	1	1	35	50	5158	ENSSSCG00000003594(FABP3),	ENSSSCG00000000647(OLR1),	5.89486	0.0116182	0.172983
ssc04623	Cytosolic DNA-sensing pathway	2	0	2	35	53	5158	-	ENSSSCG00000008977(CXCL10),ENSSSCG00000030408(DDX58),	5.56119	0.0136105	0.182381
ssc04622	RIG-I-like receptor signaling pathway	2	0	2	35	55	5158	-	ENSSSCG00000008977(CXCL10),ENSSSCG00000030408(DDX58),	5.35896	0.0150436	0.183258
ssc04666	Fc gamma R-mediated phagocytosis	2	0	2	35	57	5158	-	ENSSSCG00000006678(FCGR1A),ENSSSCG00000003909(-),	5.17093	0.0165619	0.184941
ssc05160	Hepatitis C	3	0	3	35	87	5158	-	ENSSSCG00000030408(DDX58),ENSSSCG00000003909(-),ENSSSCG00000010453(IFIT1),	5.08177	0.00783828	0.131291
ssc04974	Protein digestion and absorption	2	0	2	35	60	5158	-	ENSSSCG00000002032(SLC7A8),ENSSSCG00000022404(-),	4.91238	0.0190013	0.19586
ssc05145	Toxoplasmosis	2	0	2	35	70	5158	-	ENSSSCG00000003909(-),ENSSSCG00000002274(HSPA2),	4.21061	0.0285664	0.255193
ssc04933	AGE-RAGE signaling pathway in diabetic complications	2	0	2	35	70	5158	-	ENSSSCG00000001573(PIM1),ENSSSCG00000003909(-),	4.21061	0.0285664	0.255193
ssc04668	TNF signaling pathway	2	0	2	35	76	5158	-	ENSSSCG00000008977(CXCL10),ENSSSCG00000003909(-),	3.8782	0.0353839	0.237072
ssc04620	Toll-like receptor signaling pathway	2	0	2	35	78	5158	-	ENSSSCG00000008977(CXCL10),ENSSSCG00000003909(-),	3.77875	0.0378379	0.241442
ssc04919	Thyroid hormone signaling pathway	2	1	1	35	78	5158	ENSSSCG00000003569(SLC9A1),	ENSSSCG00000003909(-),	3.77875	0.0378379	0.241442
ssc04380	Osteoclast differentiation	2	0	2	35	81	5158	-	ENSSSCG00000006678(FCGR1A),ENSSSCG00000003909(-),	3.6388	0.0416895	0.242886
ssc04062	Chemokine signaling pathway	3	0	3	35	124	5158	-	ENSSSCG00000008977(CXCL10),ENSSSCG00000017920(CXCL16),ENSSSCG00000003909(-),	3.56544	0.0259776	0.248643
ssc04024	cAMP signaling pathway	3	1	2	35	128	5158	ENSSSCG00000003569(SLC9A1),	ENSSSCG00000003805(PDE4B),ENSSSCG00000003909(-),	3.45402	0.0288106	0.227095
ssc04810	Regulation of actin cytoskeleton	3	1	2	35	128	5158	ENSSSCG00000003569(SLC9A1),	ENSSSCG00000011046(ITGA8),ENSSSCG00000003909(-),	3.45402	0.0288106	0.227095
ssc05169	Epstein-Barr virus infection	3	0	3	35	133	5158	-	ENSSSCG00000030408(DDX58),ENSSSCG00000003909(-),ENSSSCG00000002274(HSPA2),	3.32417	0.0326133	0.230009

## Sheet: HT  VS DLT
Table 3 HT vs. DLT KEGG
pathway_ID	PATHWAY_DES	diff_gene_in_this_pathway	UP_GENES	DOWN_GENES	diff_gene_in_all_pathway	all_gene_in_this_pathway	all_gene_in_all_pathway	all_gene_list	gene_UP_list	gene_DOWN_list	rich_factor	Pvalue	Qvalue
ssc00250	Alanine, aspartate and glutamate metabolism	2	0	2	28	30	5158	ENSSSCG00000024752(ALDH4A1),ENSSSCG00000007909(ABAT),	-	ENSSSCG00000024752(ALDH4A1),ENSSSCG00000007909(ABAT),	12.281	0.00153986	0.113949
ssc00330	Arginine and proline metabolism	2	0	2	28	37	5158	ENSSSCG00000024752(ALDH4A1),ENSSSCG00000002294(ARG2),	-	ENSSSCG00000024752(ALDH4A1),ENSSSCG00000002294(ARG2),	9.95753	0.00279767	0.103514
ssc05222	Small cell lung cancer	2	1	1	28	51	5158	ENSSSCG00000002525(TRAF3),ENSSSCG00000006328(RXRG),	ENSSSCG00000002525(TRAF3),	ENSSSCG00000006328(RXRG),	7.22409	0.00687372	0.169552
ssc05414	Dilated cardiomyopathy	2	1	1	28	53	5158	ENSSSCG00000023031(TNNT2),ENSSSCG00000004803(ACTC1),	ENSSSCG00000004803(ACTC1),	ENSSSCG00000023031(TNNT2),	6.95148	0.00764478	0.141428
ssc05410	Hypertrophic cardiomyopathy (HCM)	2	1	1	28	55	5158	ENSSSCG00000023031(TNNT2),ENSSSCG00000004803(ACTC1),	ENSSSCG00000004803(ACTC1),	ENSSSCG00000023031(TNNT2),	6.6987	0.00846615	0.125299
ssc04622	RIG-I-like receptor signaling pathway	2	1	1	28	55	5158	ENSSSCG00000002525(TRAF3),ENSSSCG00000008977(CXCL10),	ENSSSCG00000002525(TRAF3),	ENSSSCG00000008977(CXCL10),	6.6987	0.00846615	0.125299
ssc04260	Cardiac muscle contraction	2	1	1	28	58	5158	ENSSSCG00000023031(TNNT2),ENSSSCG00000004803(ACTC1),	ENSSSCG00000004803(ACTC1),	ENSSSCG00000023031(TNNT2),	6.35222	0.00979443	0.103541
ssc04915	Estrogen signaling pathway	2	1	1	28	61	5158	ENSSSCG00000014362(HBEGF),ENSSSCG00000001549(-),	ENSSSCG00000014362(HBEGF),	ENSSSCG00000001549(-),	6.03981	0.0112406	0.103976
ssc05146	Amoebiasis	2	1	1	28	62	5158	ENSSSCG00000002294(ARG2),ENSSSCG00000022307(RAB7B),	ENSSSCG00000022307(RAB7B),	ENSSSCG00000002294(ARG2),	5.9424	0.0117493	0.0966056
ssc04064	NF-kappa B signaling pathway	2	2	0	28	69	5158	ENSSSCG00000027575(RELB),ENSSSCG00000002525(TRAF3),	ENSSSCG00000027575(RELB),ENSSSCG00000002525(TRAF3),	-	5.33954	0.0156918	0.105563
ssc04668	TNF signaling pathway	2	1	1	28	76	5158	ENSSSCG00000002525(TRAF3),ENSSSCG00000008977(CXCL10),	ENSSSCG00000002525(TRAF3),	ENSSSCG00000008977(CXCL10),	4.84774	0.0203188	0.125299
ssc04620	Toll-like receptor signaling pathway	2	1	1	28	78	5158	ENSSSCG00000002525(TRAF3),ENSSSCG00000008977(CXCL10),	ENSSSCG00000002525(TRAF3),	ENSSSCG00000008977(CXCL10),	4.72344	0.0217693	0.123918
ssc05203	Viral carcinogenesis	3	3	0	28	129	5158	ENSSSCG00000006138(ATP6V0D2),ENSSSCG00000002525(TRAF3),ENSSSCG00000015368(HDAC9),	ENSSSCG00000006138(ATP6V0D2),ENSSSCG00000002525(TRAF3),ENSSSCG00000015368(HDAC9),	-	4.28405	0.0147731	0.109321
ssc04142	Lysosome	2	2	0	28	90	5158	ENSSSCG00000006138(ATP6V0D2),ENSSSCG00000012142(AP1S2),	ENSSSCG00000006138(ATP6V0D2),ENSSSCG00000012142(AP1S2),	-	4.09365	0.0316949	0.16753
ssc04261	Adrenergic signaling in cardiomyocytes	2	1	1	28	91	5158	ENSSSCG00000023031(TNNT2),ENSSSCG00000004803(ACTC1),	ENSSSCG00000004803(ACTC1),	ENSSSCG00000023031(TNNT2),	4.04867	0.0326175	0.160913
